# Supplementary material for: First Insight into the Natural Attenuation of Emerging Contaminants Using a Metagenomics Approach from Drinking Water Sources in the Free State
Source: Microorganisms. 2025 Oct 14;13(10):2349. doi: 10.3390/microorganisms13102349 (PMC12565995; doi:10.3390/microorganisms13102349)
Supplement: Supplementary file 1 [file microorganisms-13-02349-s001.zip]

Archive with 1 entries (1 files):
- microorganisms-3481843-supplementary.pdf
